# Supplementary material for: Antimicrobial resistance profiles and molecular epidemiology of Klebsiella pneumoniae isolates from Scottish bovine mastitis cases
Source: Epidemiol Infect. 2025 Jan 17;153:e15. doi: 10.1017/S0950268824001754 (PMC11748015; doi:10.1017/S0950268824001754)
Supplement: Pollock et al. supplementary material 1 — Pollock et al. supplementary material [file S0950268824001754sup001.xlsx]

## Sheet: Study Metadata
Sample ID	Date of Sampling	WGS Identification	MALDI-TOF Identification and confidence scores	MLST ST (Pasteur)	YERSINIABACTIN (YbST)	Aminoglycosides	Tetracycline	Beta-lactams	ESBLs	SHV variants	strA	strB	SHV-1	SHV-11 (non-ESBL)	History summary	Clinical history - summary
30823_C332881/6	2009-06-26	Klebsiella pneumoniae	Klebsiella pneumoniae 2.32/2.33	432	0	0	0	1	0	1	0	0	0	0	Clinical mastitis	Somatic cell counts high - All of these cows had a SCC of over one million.
30824_C333125/3	2009-08-31	Klebsiella pneumoniae	Klebsiella pneumoniae 2.51/2.52	3618	0	0	0	1	0	1	0	0	0	1	Sub-clinical mastitis	Somatic cell counts high. Mixed growth with Streptococcus uberis and Serratia sp.
30825_C333142	2009-09-04	Klebsiella pneumoniae	Klebsiella pneumoniae 2.26/2.32	3618	0	0	0	1	0	1	0	0	0	1	Clinical mastitis	Heifer coming to end of first lactation.
30826_C334065	2010-03-03	Klebsiella pneumoniae	Klebsiella pneumoniae 2.14/2.28	14	0	0	0	1	0	0	0	0	0	0	Clinical mastitis	Persistent mastitis.
30827_C337995/5	2011-08-01	Klebsiella pneumoniae	Klebsiella pneumoniae 2.40/2.33	37	ybt 15; ICEKp11 (230-1LV)	0	0	1	0	1	0	0	0	1	Clinical mastitis	Farmer noticed increased incidence of mastitis and poor response to treatment.
30829_C339166/3	2012-02-01	Klebsiella pneumoniae	Klebsiella pneumoniae 2.28/2.25	43	0	0	0	1	0	1	0	0	0	1	Clinical mastitis	Clinical mastitis - no further history provided.
30832_C343684	2013-08-15	Klebsiella pneumoniae	Klebsiella pneumoniae 2.40/2.32	458	ybt 14; ICEKp5 (149-2LV)	0	1	1	0	0	0	0	0	0	Clinical mastitis	Clinical mastitis - no further history provided.
30835_C347046/3	2015-02-25	Klebsiella pneumoniae	Klebsiella pneumoniae 2.52/2.33	1537	0	0	0	1	0	0	0	0	1	0	Clinical mastitis	Four animals developed mastitis over one week, with reoccurence after treatment.
30836_C347930/2	2015-08-11	Klebsiella pneumoniae	Klebsiella pneumoniae 2.22/2.30	636	0	0	0	1	0	0	0	0	1	0	Clinical mastitis	Clinical mastitis, with high somatic cell counts.
30837_C348868	2016-03-11	Klebsiella pneumoniae	Klebsiella pneumoniae 2.14/2.36	219	0	1	1	1	1	0	1	1	1	0	Clinical mastitis	Acute clinical mastitis.
30838_C349123	2016-05-03	Klebsiella pneumoniae	Klebsiella pneumoniae 2.36/2.43	6124	0	1	1	1	1	0	1	1	0	0	Clinical mastitis	Five cases of clinical mastitis on this unit.
30841_C349513/1	2016-08-08	Klebsiella pneumoniae	Klebsiella pneumoniae 2.29/2.36	6125	0	1	1	1	0	0	1	1	1	0	Clinical mastitis	Robot milking dairy - ongoing mastitis problem. This was an acute clinical case, with associated high somatic cell count.
30842_C349601/6	2016-09-02	Klebsiella pneumoniae	Klebsiella pneumoniae 2.37/2.47	3310	0	0	0	1	0	0	0	0	1	0	Sub-clinical mastitis	Somatic cell counts high.
30843_C354307/1	2019-08-09	Klebsiella pneumoniae	Klebsiella pneumoniae 2.02/2.07	107	0	0	0	1	0	0	0	0	1	0	Clinical mastitis	Clinical mastitis - no further history provided.
30844_C354592	2019-10-30	Klebsiella pneumoniae	Klebsiella pneumoniae 2.02/2.07	6126	0	1	1	1	0	1	1	1	0	1	Clinical mastitis	Clinical mastitis - no further history provided.
30845_C437761	2012-06-13	Klebsiella pneumoniae	Klebsiella pneumoniae 2.38/2.29	295	0	0	0	1	0	1	0	0	0	0	Clinical mastitis	Klebsiella pneumoniae regularly isolated from this farm.
30846_C438729/3	2012-08-28	Klebsiella pneumoniae	Klebsiella pneumoniae 2.20/2.43	111	ybt 6; ICEKp5 (63-2LV)	0	0	1	0	1	0	0	0	1	Clinical mastitis	Clinical mastitis - no further history provided.
30849_C450454/1	2015-07-02	Klebsiella pneumoniae	Klebsiella pneumoniae 2.49/2.46	107	0	1	1	1	0	0	1	1	1	0	Clinical mastitis	Two clinical mastitis cases present on this unit.
30851_C451101/4	2015-09-10	Klebsiella pneumoniae	Klebsiella pneumoniae 2.35/2.49	107	0	1	1	1	0	0	1	1	1	0	Clinical mastitis	Sample taken amidst a mastitis outbreak.
30852_C452498/1	2016-01-26	Klebsiella pneumoniae	Klebsiella pneumoniae 2.42/2.26	1109	ybt 16; ICEKp12 (277-4LV)	0	0	1	0	1	0	0	0	0	Clinical mastitis	Klebsiella pneumoniae regularly isolated from this farm.
30853_C453446/4	2016-04-15	Klebsiella pneumoniae	Klebsiella pneumoniae 2.48/2.48	1109	ybt 16; ICEKp12 (277-4LV)	0	0	1	0	1	0	0	0	0	Clinical mastitis	Klebsiella pneumoniae regularly isolated from this farm.
30854_C454104/3	2016-06-23	Klebsiella pneumoniae	Klebsiella pneumoniae 2.41/2.38	323	0	0	0	1	0	1	0	0	0	1	Clinical mastitis	Some responding poorly to treatment
30855_C454544/3	2016-08-09	Klebsiella pneumoniae	Klebsiella pneumoniae 2.44/2.46	3400	0	0	0	0	0	0	0	0	0	0	Clinical mastitis	Klebsiella pneumoniae regularly isolated from this farm.
30856_C455646/3	2016-11-15	Klebsiella pneumoniae	Klebsiella pneumoniae 2.44/2.40	463	0	0	0	1	0	0	0	0	1	0	Clinical mastitis	Clinical mastitis - no further history provided.
30857_C456878	2017-03-07	Klebsiella pneumoniae	Klebsiella pneumoniae 2.48/2.59	107	0	1	0	1	0	0	1	1	1	0	Clinical mastitis	Klebsiella pneumoniae regularly isolated from this farm.
30858_C458756	2017-08-22	Klebsiella pneumoniae	Klebsiella pneumoniae 2.29/2.32	530	0	0	0	1	0	0	0	0	1	0	Clinical mastitis	Clinical mastitis - no further history provided.
30859_C458757	2017-08-22	Klebsiella pneumoniae	Klebsiella pneumoniae 2.43/2.42	294	0	0	0	1	0	0	0	0	1	0	Clinical mastitis	Two clinical mastitis cases present on this unit.
30860_C458798	2017-08-24	Klebsiella pneumoniae	Klebsiella pneumoniae 2.18/2.51	294	0	0	0	1	0	0	0	0	1	0	Clinical mastitis	Two clinical mastitis cases present on this unit.
30861_C462805/3	2018-08-28	Klebsiella pneumoniae	Klebsiella pneumoniae 2.54/2.46	107	0	1	0	1	0	0	1	1	1	0	Clinical mastitis	Two clinical mastitis cases present on this unit.
30862_C463580	2018-11-02	Klebsiella pneumoniae	Klebsiella pneumoniae 2.51/2.33	882	0	0	0	1	0	0	0	0	0	0	Clinical mastitis	Two clinical mastitis cases present on this unit.
30863_C465960/1	2019-07-04	Klebsiella pneumoniae	Klebsiella pneumoniae 2.45/2.47	661	0	0	0	1	0	1	0	0	0	0	Clinical mastitis	Klebsiella pneumoniae regularly isolated from this farm.
30864_C466184	2019-07-30	Klebsiella pneumoniae	Klebsiella pneumoniae 2.48/2.50	107	0	0	0	1	0	0	0	0	1	0	Clinical mastitis	Two clinical mastitis cases present on this unit.
30865_C466219/3	2019-08-02	Klebsiella pneumoniae	Klebsiella pneumoniae 2.46/2.47	3682	0	0	0	1	0	1	0	0	0	1	Clinical mastitis	This sample was taken at the start of a three month outbreak of mastitis
30866_C466395	2019-08-22	Klebsiella pneumoniae	Klebsiella pneumoniae 2.31/2.46	3682	0	0	0	1	0	1	0	0	0	1	Clinical mastitis	Clinical mastitis - no further history provided.
30867_C055926	2020-06-01	Klebsiella pneumoniae	Klebsiella pneumoniae 2.38/2.38	29	0	0	0	1	0	1	0	0	0	1	Clinical mastitis	Acute toxic mastitis .
30868_C057064/2	2020-07-03	Klebsiella pneumoniae	Klebsiella pneumoniae 2.52/2.47	6128	0	1	1	1	0	0	1	1	1	0	Clinical mastitis	Chronic mastitis on this unit.
30869_C057925/2	2020-07-31	Klebsiella pneumoniae	Klebsiella pneumoniae 2.64/2.56	6129	0	1	0	1	0	0	1	1	1	0	Clinical mastitis	Pre-treatment sample taken during a prolonged mastitis outbreak.
30870_C057903	2020-08-04	Klebsiella pneumoniae	Klebsiella pneumoniae 2.43/2.33	14	0	1	0	1	0	0	1	1	0	0	Clinical mastitis	Klebsiella pneumoniae regularly isolated from this farm.
30872_C058789	2020-09-01	Klebsiella pneumoniae	Klebsiella pneumoniae 2.50/2.47	292	0	0	0	1	0	1	0	0	0	1	Clinical mastitis	Clinical mastitis - no further history provided.
30880_C068792	2021-05-31	Klebsiella pneumoniae	Klebsiella pneumoniae 2.40/2.30	976	ybt 14; ICEKp5 (146-1LV)	0	0	1	0	1	0	0	0	0	Clinical mastitis	Clinical mastitis - no further history provided.
30881_C069646/2	2021-06-25	Klebsiella pneumoniae	Klebsiella pneumoniae 2.49/2.46	6855 (new)	0	0	0	1	0	1	0	0	0	1	Clinical mastitis	Clinical mastitis - no further history provided.
30882_C069694/1	2021-06-25	Klebsiella pneumoniae	Klebsiella pneumoniae 2.38/2.53	107	0	1	0	1	0	0	1	1	1	0	Clinical mastitis	Clinical mastitis - no further history provided.
