# Supplementary material for: Antimicrobial resistance profiles and molecular epidemiology of Klebsiella pneumoniae isolates from Scottish bovine mastitis cases
Source: Epidemiol Infect. 2025 Jan 17;153:e15. doi: 10.1017/S0950268824001754 (PMC11748015; doi:10.1017/S0950268824001754)
Supplement: Pollock et al. supplementary material 2 — Pollock et al. supplementary material [file S0950268824001754sup002.xlsx]

## Sheet: Table S3 Study isolates
Genome Name	Farm Code	Date	Genome Length	N50	No. of Contigs	% GC Content	Assembly Accession	WGS Accesion	BioSample Accession	Experiment Accession	Sample Accession	SRA Accession
30823_C3328816	J	2009-06-26	5322794	472332	67	57.5	GCA_035828935.1	JAYNAM000000000	SAMN33709332	SRX19630294	SRS16999856	SRR23798248
30824_C3331253	N	2009-08-31	5663072	384234	119	56.8	GCA_035829415.1	JAYNAL000000000	SAMN33709333	SRX19630295	SRS16999857	SRR23798247
30825_C333142	G	2009-09-04	5660557	495698	110	56.8	GCA_035829515.1	JAYNAK000000000	SAMN33709334	SRX19630306	SRS16999868	SRR23798236
30826_C334065	W	2010-03-03	5741237	314293	120	56.6	GCA_035829495.1	JAYNAJ000000000	SAMN33709335	SRX19630317	SRS16999879	SRR23798225
30827_C33979955	F	2011-08-01	5381562	513534	72	57.3	GCA_035829475.1	JAYNAI000000000	SAMN33709336	SRX19630328	SRS16999890	SRR23798214
30829_C3391663	P	2012-02-01	5363653	378486	42	57.4	GCA_035829535.1	JAYNAH000000000	SAMN33709337	SRX19630331	SRS16999893	SRR23798211
30832_C343684	P	2013-08-15	5526875	526723	69	57.1	GCA_035829655.1	JAYNAG000000000	SAMN33709338	SRX19630332	SRS16999894	SRR23798210
30835_C3470463	V	2015-02-25	5378680	984139	92	57.3	GCA_035828915.1	JAYNAF000000000	SAMN33709339	SRX19630333	SRS16999895	SRR23798209
30836_C3479302	V	2015-08-11	5236065	735687	184	57.6	GCA_035829455.1	JAYNAE000000000	SAMN33709340	SRX19630334	SRS16999896	SRR23798208
30837_C348868	V	2016-03-11	5490615	498803	101	57.2	GCA_035828975.1	JAYNAD000000000	SAMN33709341	SRX19630335	SRS16999897	SRR23798207
30838_C349123	V	2016-05-03	5300031	297690	116	57.5	GCA_035829135.1	JAYNAR000000000	SAMN33709342	SRX19630296	SRS16999858	SRR23798246
30841_C3495131	V	2016-08-08	5391591	329129	107	57.2	GCA_035828955.1	JAYNAQ000000000	SAMN33709343	SRX19630297	SRS16999859	SRR23798245
30842_C3496016	O	2016-09-02	5508811	501505	253	57.4	GCA_035829215.1	JAYNAP000000000	SAMN33709344	SRX19630298	SRS16999860	SRR23798244
30843_C3543071	I	2019-08-09	5468754	498754	183	57.2	GCA_035831455.1	JAYNAO000000000	SAMN33709345	SRX19630299	SRS16999861	SRR23798243
30844_C354592	I	2019-10-30	5285214	228543	166	57.5	GCA_035831615.1	JAYNAN000000000	SAMN33709346	SRX19630300	SRS16999862	SRR23798242
30845_C437761	B	2012-06-13	5620977	383092	86	57	GCA_035829435.1	JAYNAX000000000	SAMN33709347	SRX19630301	SRS16999863	SRR23798241
30846_C4387293	Y	2012-08-28	5310205	803052	69	57.3	GCA_035829695.1	JAYNAW000000000	SAMN33709348	SRX19630302	SRS16999864	SRR23798240
30849_C4504541	Z	2015-07-02	5452046	498755	76	57.2	GCA_035829675.1	JAYNAV000000000	SAMN33709349	SRX19630303	SRS16999865	SRR23798239
30851_C4511014	M	2015-09-10	5500212	417760	97	57.2	GCA_035829895.1	JAYNAU000000000	SAMN33709350	SRX19630304	SRS16999866	SRR23798238
30852_C4524981	B	2016-01-26	5584048	764846	92	57.1	GCA_035829735.1	JAYNAT000000000	SAMN33709351	SRX19630305	SRS16999867	SRR23798237
30853_C4534464	B	2016-04-15	5588551	764846	153	57.1	GCA_035829715.1	JAYNAS000000000	SAMN33709352	SRX19630307	SRS16999869	SRR23798235
30854_C4541043	U	2016-06-23	5500358	776696	101	57.3	GCA_035829915.1	JAYNBF000000000	SAMN33709353	SRX19630308	SRS16999870	SRR23798234
30855_C4545443	B	2016-08-09	5290743	163033	110	57.3	GCA_035829815.1	JAYNBE000000000	SAMN33709354	SRX19630309	SRS16999871	SRR23798233
30856_C4556463	R	2016-11-15	5400144	745822	52	57.3	GCA_035830415.1	JAYNBD000000000	SAMN33709355	SRX19630310	SRS16999872	SRR23798232
30857_C456878	B	2017-03-07	5423588	284264	108	57.2	GCA_035829935.1	JAYNBC000000000	SAMN33709356	SRX19630311	SRS16999873	SRR23798231
30858_C458756	T	2017-08-22	5383818	2914001	46	57.2	GCA_035829975.1	JAYNBB000000000	SAMN33709357	SRX19630312	SRS16999874	SRR23798230
30859_C458757	Q	2017-08-22	5388689	473435	64	57.4	GCA_035830735.1	JAYNBA000000000	SAMN33709358	SRX19630313	SRS16999875	SRR23798229
30860_C458798	Q	2017-08-24	5403649	473435	71	57.4	GCA_035829355.1	JAYNAZ000000000	SAMN33709359	SRX19630314	SRS16999876	SRR23798228
30861_C4628053	K	2018-08-28	5517760	452457	75	57	GCA_035830435.1	JAYNAY000000000	SAMN33709360	SRX19630315	SRS16999877	SRR23798227
30862_C463580	AA	2018-11-02	5435054	356265	64	57.2	GCA_035830295.1	JAYNBJ000000000	SAMN33709361	SRX19630316	SRS16999878	SRR23798226
30863_C4659601	B	2019-07-04	5764556	578343	98	56.6	GCA_035829395.1	JAYNBI000000000	SAMN33709362	SRX19630318	SRS16999880	SRR23798224
30864_C466184	AA	2019-07-30	5469638	438282	97	57.2	GCA_035831835.1	JAYNBH000000000	SAMN33709363	SRX19630319	SRS16999881	SRR23798223
30865_C4662193	L	2019-08-02	5378506	662732	55	57.5	GCA_035830335.1	JAYNBL000000000	SAMN33709364	SRX19630320	SRS16999882	SRR23798222
30866_C466395	X	2019-08-22	5378937	615570	56	57.5	GCA_035829335.1	JAYNBG000000000	SAMN33709365	SRX19630321	SRS16999883	SRR23798221
30867_C055926	H	2020-06-01	5372634	723573	63	57.4	GCA_035830095.1	JAYNBK000000000	SAMN33709366	SRX19630322	SRS16999884	SRR23798220
30868_C0570642	C	2020-07-03	5424897	219779	122	57.3	GCA_035830195.1	JAYNBS000000000	SAMN33709367	SRX19630323	SRS16999885	SRR23798219
30869_C0579252	E	2020-07-31	5381053	371747	76	57.3	GCA_035830315.1	JAYNBR000000000	SAMN33709368	SRX19630324	SRS16999886	SRR23798218
30870_C057903	S	2020-08-04	5613264	647406	69	57.1	GCA_035830795.1	JAYNBQ000000000	SAMN33709369	SRX19630325	SRS16999887	SRR23798217
30872_C058789	A	2020-09-01	5364969	776281	81	57.3	GCA_035830115.1	JAYNBP000000000	SAMN33709370	SRX19630326	SRS16999888	SRR23798216
30880_C068792	A	2021-05-31	5469395	702347	56	57.2	GCA_035830135.1	JAYNBO000000000	SAMN33709371	SRX19630327	SRS16999889	SRR23798215
30881_C0696462	D	2021-06-25	5538458	589260	231	57	GCA_035830155.1	JAYNBN000000000	SAMN33709372	SRX19630329	SRS16999891	SRR23798213
30882_C0696941	B	2021-06-25	5406834	382582	87	57.2	GCA_035829995.1	JAYNBM000000000	SAMN33709373	SRX19630330	SRS16999892	SRR23798212

## Sheet: Study Isolates Distance Matrix
Name	30823_C3328816	30824_C3331253	30825_C333142	30826_C334065	30827_C33979955	30829_C3391663	30832_C343684	30835_C3470463	30836_C3479302	30837_C348868	30838_C349123	30841_C3495131	30842_C3496016	30843_C3543071	30844_C354592	30845_C437761	30846_C4387293	30849_C4504541	30851_C4511014	30852_C4524981	30853_C4534464	30854_C4541043	30855_C4545443	30856_C4556463	30857_C456878	30858_C458756	30859_C458757	30860_C458798	30861_C4628053	30862_C463580	30863_C4659601	30864_C466184	30865_C4662193	30866_C466395	30867_C055926	30868_C0570642	30869_C0579252	30870_C057903	30872_C058789	30880_C068792	30881_C0696462	30882_C0696941
30823_C3328816	0	9606	9606	9831	9289	9470	9976	9062	9112	9806	9345	9851	9261	9849	9292	9861	9340	9838	9838	9230	9231	9340	9555	9813	9844	9528	9828	9829	9854	10133	9144	9852	9751	9751	8991	9851	9670	9851	9276	9744	9823	9842
30824_C3331253	9606	0	0	10161	8800	9698	10140	9675	9560	9935	9700	10088	8768	9807	9221	10045	9740	9781	9781	9902	9903	9730	10077	10289	9849	9960	10154	10155	9788	10416	9034	9810	9937	9937	9473	9952	9863	10193	9552	10128	10233	9847
30825_C333142	9606	0	0	10161	8800	9698	10140	9675	9560	9935	9700	10088	8768	9807	9221	10045	9740	9781	9781	9902	9903	9730	10077	10289	9849	9960	10154	10155	9788	10416	9034	9810	9937	9937	9473	9952	9863	10193	9552	10128	10233	9847
30826_C334065	9831	10161	10161	0	9958	9773	9066	9956	10208	9561	9958	9992	9923	9547	10015	9964	10218	9555	9555	10173	10174	9741	10167	9149	9595	10620	8821	8821	9567	9886	10114	9550	9818	9818	9903	9648	9705	144	9751	8925	9789	9593
30827_C33979955	9289	8800	8800	9958	0	9501	9785	9488	9497	9615	9524	9958	9287	9612	9235	10010	9663	9586	9586	9771	9772	9639	9905	9953	9692	9793	9707	9708	9661	10130	8698	9615	9668	9668	9531	9683	9520	9975	9453	9901	9819	9690
30829_C3391663	9470	9698	9698	9773	9501	0	9449	9882	9721	7565	9789	8582	9493	7455	9654	9578	9857	7472	7472	9793	9794	9650	9863	9653	7563	10190	9380	9380	7490	9539	9722	7458	9593	9593	9630	7625	7934	9805	9714	9499	9428	7561
30832_C343684	9976	10140	10140	9066	9785	9449	0	9944	10129	9658	9930	9868	10056	9627	9924	9739	10015	9602	9602	10155	10156	9866	10171	9576	9709	10349	9588	9589	9644	9686	9829	9630	9713	9713	9958	9728	9802	9096	9908	9570	9734	9707
30835_C3470463	9062	9675	9675	9956	9488	9882	9944	0	9127	9892	9775	10080	9427	9908	9531	9886	9462	9899	9899	9264	9265	9556	9699	10166	9882	9674	9946	9947	9868	10297	9417	9911	9819	9819	9309	9910	9816	9979	7875	10055	10104	9880
30836_C3479302	9112	9560	9560	10208	9497	9721	10129	9127	0	9986	9788	9802	9470	9960	9509	10004	9579	9930	9930	9205	9206	9677	9977	10133	9990	9430	9994	9995	9948	10376	9344	9963	10001	10001	8511	9850	9827	10236	9434	10071	10192	9988
30837_C348868	9806	9935	9935	9561	9615	7565	9658	9892	9986	0	9844	8269	9692	2659	9634	9884	10008	2617	2617	9901	9902	9853	10094	9614	2981	10282	9061	9062	2736	9658	9746	2662	9684	9684	9709	3285	4240	9582	9810	9557	9489	2979
30838_C349123	9345	9700	9700	9958	9524	9789	9930	9775	9788	9844	0	9877	9457	9798	9513	9925	9681	9807	9807	9924	9925	9535	9953	9834	9794	10009	9871	9871	9799	10316	9529	9801	9899	9899	9708	9833	9753	9980	9738	9739	9863	9792
30841_C3495131	9851	10088	10088	9992	9958	8582	9868	10080	9802	8269	9877	0	9860	8405	9803	9703	10165	8386	8386	10100	10101	10023	10024	9744	8509	10243	9551	9552	8418	9998	9930	8408	10028	10028	9990	8573	8705	10016	9950	9839	9747	8507
30842_C3496016	9261	8768	8768	9923	9287	9493	10056	9427	9470	9692	9457	9860	0	9662	9026	9828	9555	9647	9647	9660	9661	9569	9831	9920	9702	9760	9979	9980	9675	10192	9112	9665	9527	9527	9386	9694	9750	9940	9501	9968	9808	9700
30843_C3543071	9849	9807	9807	9547	9612	7455	9627	9908	9960	2659	9798	8405	9662	0	9722	9898	10037	77	77	9894	9895	9823	9969	9598	639	10248	9135	9136	303	9671	9671	7	9694	9694	9627	1211	2695	9569	9844	9621	9623	637
30844_C354592	9292	9221	9221	10015	9235	9654	9924	9531	9509	9634	9513	9803	9026	9722	0	10009	9537	9703	9703	9692	9693	9616	9940	9927	9729	9790	9891	9892	9720	10025	9219	9725	9623	9623	9528	9766	9749	10034	9437	9812	9964	9727
30845_C437761	9861	10045	10045	9964	10010	9578	9739	9886	10004	9884	9925	9703	9828	9898	10009	0	10103	9879	9879	10131	10132	9879	10033	9769	10039	10209	9801	9802	9901	9974	9822	9901	9839	9839	9876	10021	9950	9987	9867	9805	10037	10037
30846_C4387293	9340	9740	9740	10218	9663	9857	10015	9462	9579	10008	9681	10165	9555	10037	9537	10103	0	10018	10018	9797	9798	9687	9838	10256	9928	9500	10102	10103	9881	10304	9574	10040	10029	10029	9506	10026	9946	10251	9499	10072	10102	9926
30849_C4504541	9838	9781	9781	9555	9586	7472	9602	9899	9930	2617	9807	8386	9647	77	9703	9879	10018	0	0	9868	9869	9803	9960	9574	612	10224	9121	9121	278	9649	9655	80	9675	9675	9615	1188	2665	9577	9825	9605	9633	610
30851_C4511014	9838	9781	9781	9555	9586	7472	9602	9899	9930	2617	9807	8386	9647	77	9703	9879	10018	0	0	9868	9869	9803	9960	9574	612	10224	9121	9121	278	9649	9655	80	9675	9675	9615	1188	2665	9577	9825	9605	9633	610
30852_C4524981	9230	9902	9902	10173	9771	9793	10155	9264	9205	9901	9924	10100	9660	9894	9692	10131	9797	9868	9868	0	1	9512	10136	10142	9918	9654	10170	10171	9873	10262	9784	9897	9969	9969	6803	10000	9931	10209	9749	10127	10262	9916
30853_C4534464	9231	9903	9903	10174	9772	9794	10156	9265	9206	9902	9925	10101	9661	9895	9693	10132	9798	9869	9869	1	0	9513	10137	10143	9919	9655	10171	10172	9874	10263	9785	9898	9970	9970	6804	10001	9932	10210	9750	10128	10263	9917
30854_C4541043	9340	9730	9730	9741	9639	9650	9866	9556	9677	9853	9535	10023	9569	9823	9616	9879	9687	9803	9803	9512	9513	0	9872	9885	9811	9850	9873	9874	9829	9977	9239	9826	9714	9714	9456	9832	9685	9768	9731	9671	9945	9809
30855_C4545443	9555	10077	10077	10167	9905	9863	10171	9699	9977	10094	9953	10024	9831	9969	9940	10033	9838	9960	9960	10136	10137	9872	0	10182	9989	10378	10020	10021	9968	10112	9858	9972	9938	9938	9777	10029	9986	10200	9904	10159	10086	9987
30856_C4556463	9813	10289	10289	9149	9953	9653	9576	10166	10133	9614	9834	9744	9920	9598	9927	9769	10256	9574	9574	10142	10143	9885	10182	0	9703	10548	9663	9664	9642	9885	10050	9601	9966	9966	9855	9764	9781	9172	10069	9405	9496	9701
30857_C456878	9844	9849	9849	9595	9692	7563	9709	9882	9990	2981	9794	8509	9702	639	9729	10039	9928	612	612	9918	9919	9811	9989	9703	0	10319	9189	9190	469	9690	9725	642	9756	9756	9685	1200	2673	9617	9922	9696	9670	4
30858_C458756	9528	9960	9960	10620	9793	10190	10349	9674	9430	10282	10009	10243	9760	10248	9790	10209	9500	10224	10224	9654	9655	9850	10378	10548	10319	0	10237	10238	10268	10665	9747	10251	10228	10228	9369	10363	10204	10656	9586	10171	10438	10317
30859_C458757	9828	10154	10154	8821	9707	9380	9588	9946	9994	9061	9871	9551	9979	9135	9891	9801	10102	9121	9121	10170	10171	9873	10020	9663	9189	10237	0	1	9146	9767	9889	9138	9801	9801	9939	9150	9134	8854	9871	9606	9724	9187
30860_C458798	9829	10155	10155	8821	9708	9380	9589	9947	9995	9062	9871	9552	9980	9136	9892	9802	10103	9121	9121	10171	10172	9874	10021	9664	9190	10238	1	0	9147	9768	9890	9139	9802	9802	9940	9151	9135	8854	9872	9607	9724	9188
30861_C4628053	9854	9788	9788	9567	9661	7490	9644	9868	9948	2736	9799	8418	9675	303	9720	9901	9881	278	278	9873	9874	9829	9968	9642	469	10268	9146	9147	0	9691	9685	306	9700	9700	9648	1202	2668	9589	9865	9634	9638	467
30862_C463580	10133	10416	10416	9886	10130	9539	9686	10297	10376	9658	10316	9998	10192	9671	10025	9974	10304	9649	9649	10262	10263	9977	10112	9885	9690	10665	9767	9768	9691	0	10179	9674	9946	9946	10177	9765	9707	9909	10104	9732	9801	9688
30863_C4659601	9144	9034	9034	10114	8698	9722	9829	9417	9344	9746	9529	9930	9112	9671	9219	9822	9574	9655	9655	9784	9785	9239	9858	10050	9725	9747	9889	9890	9685	10179	0	9674	9675	9675	9331	9707	8703	10138	9447	9940	10017	9723
30864_C466184	9852	9810	9810	9550	9615	7458	9630	9911	9963	2662	9801	8408	9665	7	9725	9901	10040	80	80	9897	9898	9826	9972	9601	642	10251	9138	9139	306	9674	9674	0	9697	9697	9630	1214	2698	9572	9847	9624	9626	640
30865_C4662193	9751	9937	9937	9818	9668	9593	9713	9819	10001	9684	9899	10028	9527	9694	9623	9839	10029	9675	9675	9969	9970	9714	9938	9966	9756	10228	9801	9802	9700	9946	9675	9697	0	0	9795	9822	9809	9847	9976	9815	9935	9754
30866_C466395	9751	9937	9937	9818	9668	9593	9713	9819	10001	9684	9899	10028	9527	9694	9623	9839	10029	9675	9675	9969	9970	9714	9938	9966	9756	10228	9801	9802	9700	9946	9675	9697	0	0	9795	9822	9809	9847	9976	9815	9935	9754
30867_C055926	8991	9473	9473	9903	9531	9630	9958	9309	8511	9709	9708	9990	9386	9627	9528	9876	9506	9615	9615	6803	6804	9456	9777	9855	9685	9369	9939	9940	9648	10177	9331	9630	9795	9795	0	9710	9632	9933	9525	9919	9986	9683
30868_C0570642	9851	9952	9952	9648	9683	7625	9728	9910	9850	3285	9833	8573	9694	1211	9766	10021	10026	1188	1188	10000	10001	9832	10029	9764	1200	10363	9150	9151	1202	9765	9707	1214	9822	9822	9710	0	2773	9670	9907	9684	9693	1198
30869_C0579252	9670	9863	9863	9705	9520	7934	9802	9816	9827	4240	9753	8705	9750	2695	9749	9950	9946	2665	2665	9931	9932	9685	9986	9781	2673	10204	9134	9135	2668	9707	8703	2698	9809	9809	9632	2773	0	9720	9835	9687	9697	2671
30870_C057903	9851	10193	10193	144	9975	9805	9096	9979	10236	9582	9980	10016	9940	9569	10034	9987	10251	9577	9577	10209	10210	9768	10200	9172	9617	10656	8854	8854	9589	9909	10138	9572	9847	9847	9933	9670	9720	0	9788	8953	9813	9615
30872_C058789	9276	9552	9552	9751	9453	9714	9908	7875	9434	9810	9738	9950	9501	9844	9437	9867	9499	9825	9825	9749	9750	9731	9904	10069	9922	9586	9871	9872	9865	10104	9447	9847	9976	9976	9525	9907	9835	9788	0	10118	10014	9920
30880_C068792	9744	10128	10128	8925	9901	9499	9570	10055	10071	9557	9739	9839	9968	9621	9812	9805	10072	9605	9605	10127	10128	9671	10159	9405	9696	10171	9606	9607	9634	9732	9940	9624	9815	9815	9919	9684	9687	8953	10118	0	9697	9694
30881_C0696462	9823	10233	10233	9789	9819	9428	9734	10104	10192	9489	9863	9747	9808	9623	9964	10037	10102	9633	9633	10262	10263	9945	10086	9496	9670	10438	9724	9724	9638	9801	10017	9626	9935	9935	9986	9693	9697	9813	10014	9697	0	9668
30882_C0696941	9842	9847	9847	9593	9690	7561	9707	9880	9988	2979	9792	8507	9700	637	9727	10037	9926	610	610	9916	9917	9809	9987	9701	4	10317	9187	9188	467	9688	9723	640	9754	9754	9683	1198	2671	9615	9920	9694	9668	0
