# Supplementary material for: Antimicrobial resistance profiles and molecular epidemiology of Klebsiella pneumoniae isolates from Scottish bovine mastitis cases
Source: Epidemiol Infect. 2025 Jan 17;153:e15. doi: 10.1017/S0950268824001754 (PMC11748015; doi:10.1017/S0950268824001754)
Supplement: Pollock et al. supplementary material 3 — Pollock et al. supplementary material [file S0950268824001754sup003.xlsx]

## Sheet: metadata
displayname	year	Sample accession	Isolation source	Study accession	Run accession	Experiment accession	Alternative sample name 1	Alternative sample name 2	Host	Country	Host status	Secondary sample accession
DRR120596	2015	SAMD00108748		PRJDB6565	DRR120596	DRX113598	SAMD00108748		Human	Japan		DRS117622
DRR192196	2015	SAMD00186849		PRJDB6565	DRR192196	DRX182651			Human	Japan		DRS119535
DRR192210	2015	SAMD00186863		PRJDB6565	DRR192210	DRX182665	SAMD00186863		Human	Japan		DRS119548
DRR192211	2015	SAMD00186864		PRJDB6565	DRR192211	DRX182666	SAMD00186864		Human	Japan		DRS119549
ERR1217040	2013	SAMEA3512121	Urine	PRJEB10018	ERR1217040	ERX1289253	EuSCAPE_NO001		Human	Norway	Infection	ERS819270
ERR1217242	2013	SAMEA3515088	Other (percutaneous abscess drainage)	PRJEB10018	ERR1217242	ERX1289455	EuSCAPE_IT055		Human	Italy	Infection	ERS822237
ERR1334544	2014	SAMEA3649458	Blood	PRJEB10018	ERR1334544	ERX1406136			Human	Spain	Infection	ERS956607
ERR1541453	2013	SAMEA3729790	Lower respiratory tract secrection	PRJEB10018	ERR1541453	ERX1612218	EuSCAPE_TR208		Human	Turkey		ERS1036939
ERR1541484	2013	SAMEA3729845	Blood	PRJEB10018	ERR1541484	ERX1612249	EuSCAPE_TR244		Human	Turkey	Infection	ERS1036994
ERR1541485	2013	SAMEA3729846	Urine	PRJEB10018	ERR1541485	ERX1612250	EuSCAPE_TR245		Human	Turkey	Infection	ERS1036995
ERR1616642		SAMEA4427609		PRJEB15226	ERR1616642	ERX1687031	SCK52-47-2		Human	Netherlands		ERS1339058
ERR1616726		SAMEA4427679		PRJEB15226	ERR1616726	ERX1687115	SCP18-55-2		Human	Netherlands		ERS1339128
ERR2854318	2016	SAMEA104208441	blood	PRJEB21605	ERR2854318	ERX2860907			Human	Hong Kong		ERS1867459
ERR314536	2012	SAMEA2055006		PRJEB1271	ERR314536	ERX287684	AKPRH125916-sc-2013-02-28T11:33:30Z-1570851		Human	United Kingdom		ERS218011
ERR315158	2010	SAMEA2051578	blood	PRJEB1563	ERR315158	ERX288306			Human	Kenya		ERS214338
ERR3162556	2017	SAMEA5232531	Blood	PRJEB30913	ERR3162556	ERX3190640	BA12818		Human	India	diseased	ERS3039958
ERR3562258	2013	SAMEA5978352		PRJEB34532	ERR3562258	ERX3560765			human	Netherlands		ERS3781185
ERR3712589		SAMEA6368196		PRJEB35685	ERR3712589	ERX3716036	RIVM_C011423			Netherlands		ERS4134299
ERR4795648	2015	SAMEA6375499	Urine	PRJEB29742	ERR4795648	ERX4665418	G18000673	GMR - RA 56	Human	Colombia		ERS4141592
ERR5727763	2015	SAMEA8534242	Retail chicken meat from Dutch supermarkets	PRJEB44175	ERR5727763	ERX5442476			gallus gallus	Netherlands		ERS6219014
ERR6293974	2005	SAMEA8948241	blood	PRJEB27256	ERR6293974	ERX5926445			Human	Norway	diseased	ERS6631013
ERR6294268	2014	SAMEA8948706	Urine	PRJEB27256	ERR6294268	ERX5926739			Human	Norway	diseased	ERS6631477
SRR10116672	2015	SAMN12745741	Blood	PRJNA415194	SRR10116672	SRX6846127	PCMP_H310		Human	USA		SRS5385385
SRR10294926	2015	SAMN13042017	Screening	PRJNA544438	SRR10294926	SRX7007842	OM1344		Human	Oman		SRS5528983
SRR10482464	2010	SAMN12731963	Blood	PRJNA564992	SRR10482464	SRX7172173	N16-03128		Human	Canada		SRS5678850
SRR10694492	2015	SAMN13523873	mastitis milk	PRJNA594602	SRR10694492	SRX7371284			bovine	USA		SRS5829562
SRR10694513	2015	SAMN13523854	mastitis milk	PRJNA594602	SRR10694513	SRX7371263			bovine	USA		SRS5829542
SRR10694516	2015	SAMN13523851	mastitis milk	PRJNA594602	SRR10694516	SRX7371260			bovine	USA		SRS5829538
SRR10694522	2017	SAMN13523846	mastitis milk	PRJNA594602	SRR10694522	SRX7371254			bovine	USA		SRS5829534
SRR10694523	2017	SAMN13523845	mastitis milk	PRJNA594602	SRR10694523	SRX7371253			bovine	USA		SRS5829531
SRR10694525	2017	SAMN13523843	mastitis milk	PRJNA594602	SRR10694525	SRX7371251			bovine	USA		SRS5829528
SRR10694531	2017	SAMN13523838	mastitis milk	PRJNA594602	SRR10694531	SRX7371245			bovine	USA		SRS5829523
SRR10694544	2016	SAMN13523826	mastitis milk	PRJNA594602	SRR10694544	SRX7371232			bovine	USA		SRS5829510
SRR10694550	2014	SAMN13523785	mastitis milk	PRJNA594602	SRR10694550	SRX7371226			bovine	USA		SRS5829502
SRR10694557	2016	SAMN13523814	mastitis milk	PRJNA594602	SRR10694557	SRX7371219			bovine	USA		SRS5829498
SRR10694559	2015	SAMN13523812	mastitis milk	PRJNA594602	SRR10694559	SRX7371217			bovine	USA		SRS5829496
SRR10694563	2015	SAMN13523809	mastitis milk	PRJNA594602	SRR10694563	SRX7371213			bovine	USA		SRS5829490
SRR10694568	2015	SAMN13523804	mastitis milk	PRJNA594602	SRR10694568	SRX7371208			bovine	USA		SRS5829485
SRR10694572	2014	SAMN13523783	mastitis milk	PRJNA594602	SRR10694572	SRX7371204			bovine	USA		SRS5829481
SRR10694573	2015	SAMN13523800	mastitis milk	PRJNA594602	SRR10694573	SRX7371203			bovine	USA		SRS5829480
SRR10694575	2016	SAMN13523960	mastitis milk	PRJNA594602	SRR10694575	SRX7371201			bovine	USA		SRS5829477
SRR10694577	2016	SAMN13523958	mastitis milk	PRJNA594602	SRR10694577	SRX7371199			bovine	USA		SRS5829475
SRR10694578	2016	SAMN13523957	mastitis milk	PRJNA594602	SRR10694578	SRX7371198			bovine	USA		SRS5829474
SRR10694587	2016	SAMN13523949	mastitis milk	PRJNA594602	SRR10694587	SRX7371189			bovine	USA		SRS5829466
SRR10694590	2015	SAMN13523946	mastitis milk	PRJNA594602	SRR10694590	SRX7371186			bovine	USA		SRS5829462
SRR10694597	2015	SAMN13523940	mastitis milk	PRJNA594602	SRR10694597	SRX7371179			bovine	USA		SRS5829457
SRR10694602	2015	SAMN13523935	mastitis milk	PRJNA594602	SRR10694602	SRX7371174			bovine	USA		SRS5829451
SRR10694603	2015	SAMN13523934	mastitis milk	PRJNA594602	SRR10694603	SRX7371173			bovine	USA		SRS5829450
SRR10694604	2015	SAMN13523933	mastitis milk	PRJNA594602	SRR10694604	SRX7371172			bovine	USA		SRS5829449
SRR10694607	2015	SAMN13523796	mastitis milk	PRJNA594602	SRR10694607	SRX7371169			bovine	USA		SRS5829445
SRR10694609	2015	SAMN13523929	mastitis milk	PRJNA594602	SRR10694609	SRX7371167			bovine	USA		SRS5829443
SRR10694612	2015	SAMN13523926	mastitis milk	PRJNA594602	SRR10694612	SRX7371164			bovine	USA		SRS5829442
SRR10694613	2015	SAMN13523925	mastitis milk	PRJNA594602	SRR10694613	SRX7371163			bovine	USA		SRS5829441
SRR10694614	2015	SAMN13523924	mastitis milk	PRJNA594602	SRR10694614	SRX7371162			bovine	USA		SRS5829440
SRR10694615	2015	SAMN13523923	mastitis milk	PRJNA594602	SRR10694615	SRX7371161			bovine	USA		SRS5829439
SRR10694616	2015	SAMN13523922	mastitis milk	PRJNA594602	SRR10694616	SRX7371160			bovine	USA		SRS5829438
SRR10694621	2015	SAMN13523918	mastitis milk	PRJNA594602	SRR10694621	SRX7371155			bovine	USA		SRS5829431
SRR10694622	2015	SAMN13523917	mastitis milk	PRJNA594602	SRR10694622	SRX7371154			bovine	USA		SRS5829430
SRR10694623	2015	SAMN13523916	mastitis milk	PRJNA594602	SRR10694623	SRX7371153			bovine	USA		SRS5829429
SRR10694624	2015	SAMN13523915	mastitis milk	PRJNA594602	SRR10694624	SRX7371152			bovine	USA		SRS5829428
SRR10694626	2015	SAMN13523913	mastitis milk	PRJNA594602	SRR10694626	SRX7371150			bovine	USA		SRS5829426
SRR10694628	2015	SAMN13523911	mastitis milk	PRJNA594602	SRR10694628	SRX7371148			bovine	USA		SRS5829424
SRR10694631	2015	SAMN13523909	mastitis milk	PRJNA594602	SRR10694631	SRX7371145			bovine	USA		SRS5829422
SRR10694638	2015	SAMN13523902	mastitis milk	PRJNA594602	SRR10694638	SRX7371138			bovine	USA		SRS5829414
SRR10694643	2015	SAMN13523898	mastitis milk	PRJNA594602	SRR10694643	SRX7371133			bovine	USA		SRS5829410
SRR10694648	2015	SAMN13523893	mastitis milk	PRJNA594602	SRR10694648	SRX7371128			bovine	USA		SRS5829406
SRR10694653	2015	SAMN13523889	mastitis milk	PRJNA594602	SRR10694653	SRX7371123			bovine	USA		SRS5829400
SRR10694654	2015	SAMN13523888	mastitis milk	PRJNA594602	SRR10694654	SRX7371122			bovine	USA		SRS5829399
SRR10694660	2015	SAMN13523882	mastitis milk	PRJNA594602	SRR10694660	SRX7371116			bovine	USA		SRS5829395
SRR10991711	2011	SAMN12774393	clinical sample	PRJNA564424	SRR10991711	SRX7653144			Human	United Kingdom		SRS6082600
SRR10991780	2012	SAMN12774462	clinical sample	PRJNA564424	SRR10991780	SRX7653075			Human	United Kingdom		SRS6082529
SRR10991854	2011	SAMN12774536	clinical sample	PRJNA564424	SRR10991854	SRX7653001			Human	United Kingdom		SRS6082457
SRR10991903	2011	SAMN12774040	clinical sample	PRJNA564424	SRR10991903	SRX7652953			Human	United Kingdom		SRS6082408
SRR10991908	2011	SAMN12774045	clinical sample	PRJNA564424	SRR10991908	SRX7652948			Human	United Kingdom		SRS6082404
SRR10991971	2011	SAMN12774084	clinical sample	PRJNA564424	SRR10991971	SRX7653453			Human	United Kingdom		SRS6082907
SRR10992138	2010	SAMN12774251	clinical sample	PRJNA564424	SRR10992138	SRX7653286			Human	United Kingdom		SRS6082742
SRR10992145	2011	SAMN12774258	clinical sample	PRJNA564424	SRR10992145	SRX7653279			Human	United Kingdom		SRS6082734
SRR11362718	2017	SAMN14419410	Undefined	PRJNA613777	SRR11362718	SRX7964147	CNR137J2		Human	France		SRS6350112
SRR12183835	2017	SAMN15488602	Pooled soil sample collected from floor of pig farm	PRJNA605147	SRR12183835	SRX8698452				United Kingdom		SRS6976302
SRR13145323	2018	SAMN16916274	rectum isolate	PRJNA288601	SRR13145323	SRX9585662			Human	USA		SRS7789149
SRR14673482	2017	SAMN18720433	Rectal Swab	PRJNA565795	SRR14673482	SRX11011802			Human	Australia		SRS9084753
SRR15909669		SAMN21447152	urine	PRJNA762607	SRR15909669	SRX12200076			Human	Bangladesh		SRS10176419
SRR17302846	2016	SAMN24018973		PRJNA788733	SRR17302846	SRX13479782			Human	United Kingdom		SRS11376244
SRR17304291	2016	SAMN24020773		PRJNA788733	SRR17304291	SRX13481647			Human	United Kingdom		SRS11377890
SRR18031036	2016	SAMN25989366	Patient or hospital wastewater site	PRJNA768622	SRR18031036	SRX14183974			patient	United Kingdom		SRS12025485
SRR18031403	2016	SAMN25989230	Patient or hospital wastewater site	PRJNA768622	SRR18031403	SRX14184197			patient	United Kingdom		SRS12025525
SRR18031449	2016	SAMN25989308	Patient or hospital wastewater site	PRJNA768622	SRR18031449	SRX14184151			patient	United Kingdom		SRS12023868
SRR18031681	2016	SAMN25988826	Patient or hospital wastewater site	PRJNA768622	SRR18031681	SRX14184513			patient	United Kingdom		SRS12025897
SRR18209167	2020	SAMN26369029	swab	PRJNA777643	SRR18209167	SRX14355426			Human	Australia		SRS12169132
SRR2098697	2012	SAMN03853221	Retail chicken	PRJNA289272	SRR2098697	SRX1093649	Kpn_0004			USA		SRS989137
SRR4036800	2015	SAMN05581765		PRJNA339159	SRR4036800	SRX2027927	TG79520		Human	USA		SRS1622264
SRR5973411	2017	SAMN07525399	Urine	PRJNA396774	SRR5973411	SRX3130559	NEK41		Human	USA		SRS3601556
